# Supplementary material for: Enhancing drought stress tolerance and growth promotion in chiltepin pepper (Capsicum annuum var. glabriusculum) through native Bacillus spp
Source: Sci Rep. 2024 Jul 4;14:15383. doi: 10.1038/s41598-024-65720-y (PMC11224271; doi:10.1038/s41598-024-65720-y)
Supplement: Supplementary file 1 — Supplementary Information 1. [file 41598_2024_65720_MOESM1_ESM.xlsx]

## Sheet: Germination test
Germination parameters								Vegetative parameters
Treatment	GR (%)	MSG (seeds/days)	MGT (days)	GSI	VI	GI (%)		Treatment	FW	Height	Root length	Stem diameter		Slenderness index
Control	64	1.03814	7.33871	10.3814	661.312	105.408		Control	0.0147	15.076	8.044	0.748		2.01551
Control	60	0.909825	7.3578	9.09825	575.676	101.001		Control	0.0142	11.391	8.63	0.851		1.33854
Control	56	0.90548	7.38095	9.0548	787.024	100.867		Control	0.0164	13.266	7.397	0.627		2.11579
Control	44	0.697937	7.75862	6.97937	564.441	88.4974		Control	0.01	15.263	9.001	0.748		2.04051
BsQ	72	0.912986	7.83478	9.12986	840.24	136.788		Control	0.0199	15.274	16.034	0.626		2.43994
BsQ	64	0.988009	6.98246	9.88009	971.008	118.535		Control	0.0201	10.263	7.492	0.821		1.25006
BsQ	40	0.690863	7.62353	6.90863	595.432	72.0569		Control	0.0156	7.732	10.439	0.627		1.23317
BsQ	48	0.810416	7.56566	8.10416	711.59	94.9862		Control	0.0254	11.087	6.4	0.649		1.70832
Bc24-4	72	1.17152	7.17391	11.7152	887.818	161.283		Control	0.0202	9.855	9.052	0.702		1.40385
Bc24-4	76	1.05347	7.3937	10.5347	1011.48	208.139		Control	0.0182	9.036	12.51	0.723		1.24979
Bc24-4	68	0.902253	7.43119	9.02253	729.028	198.194		Control	0.0115	10.322	4.944	0.623		1.65682
Bc24-4	68	0.895507	7.47706	8.95507	829.804	178.912		Control	0.0152	8.196	16.517	0.776		1.05619
Bc16-4	64	0.893931	7.76786	8.93931	951.296	129.186		Control	0.0175	10.573	5.723	0.665		1.58992
Bc16-4	64	1.02562	7.28689	10.2562	594.202	166.138		Control	0.0223	14.807	9.296	0.699		2.11831
Bc16-4	76	1.18407	7.07971	11.8407	1070.54	143.532		Control	0.0203	7.767	8.422	0.737		1.05387
Bc16-4	52	0.792477	7.67347	7.92477	614.38	91.8658		Control	0.0154	15.494	10.74	1.423		1.08883
Bc16-5	60	1.06442	7.12903	10.6442	947.424	217.132		Control	0.0193	16.397	6.729	1.085		1.51124
Bc16-5	80	1.28701	6.82877	12.8701	929.072	243.684		Control	0.0204	11.833	10.11	1.037		1.14108
Bc16-5	60	1.07259	7.104	10.7259	622.608	160.583		Control	0.0149	9.918	13.5	0.706		1.40482
Bc16-5	80	1.19388	6.93431	11.9388	1009.6	249.101		Control	0.0117	10.499	13.755	1.481		0.708913
Bw19-1	68	0.905586	7.32407	9.05586	577.225	49.4457		BsQ	0.0196	10.397	10.315	0.67		1.55179
Bw19-1	68	0.856618	7.5619	8.56618	713.47	83.1851		BsQ	0.0112	10.419	11.385	0.719		1.4491
Bw19-1	44	0.722454	7.34884	7.22454	445.526	58.6351		BsQ	0.0159	13.587	13.237	0.911		1.49144
Bw19-1	60	0.998085	7.1453	9.98085	583.248	59.296		BsQ	0.0193	11.718	9.918	0.536		2.18619
Bt22-1	84	1.3207	6.83333	13.207	1121.84	287.899		BsQ	0.0184	12.229	6.94	0.591		2.0692
Bt22-1	48	0.943453	7.49123	9.43453	740.851	80.2832		BsQ	0.0266	16.73	11.767	0.836		2.0012
Bt22-1	64	1.13575	6.65079	11.3575	766.835	119.312		BsQ	0.027	13.429	2.112	0.744		1.80497
Bt22-1	52	0.832223	7.1134	8.32223	643.448	109.183		BsQ	0.0184	15.767	13.631	0.924		1.70639
Bs22-3	72	0.995492	7.50413	9.95492	1013.24	212.446		BsQ	0.0244	12.654	12.595	0.893		1.41702
Bs22-3	64	1.00045	7.28571	10.0045	1023.35	261.842		BsQ	0.0213	17.28	10.389	0.901		1.91787
Bs22-3	76	1.17313	6.83459	11.7313	1272.65	222.465		BsQ	0.0179	10.987	11.586	0.826		1.33015
Bs22-3	60	0.930869	7.11009	9.30869	964.212	248.597		BsQ	0.0255	17.487	8.301	0.679		2.57541
Bc25-3	60	0.871577	7.40952	8.71577	895.068	134.257		BsQ	0.0176	15.925	8.983	0.764		2.08442
Bc25-3	48	0.811606	7.45918	8.11606	664.493	101.17		BsQ	0.0208	13.531	11.52	0.882		1.53413
Bc25-3	68	0.918392	7.60177	9.18392	677.294	107.122		BsQ	0.0233	16.499	8.722	1.205		1.36921
Bc25-3	60	0.981797	7.37288	9.81797	692.124	100.994		BsQ	0.0195	13.113	9.082	0.968		1.35465
Bc25-4	72	1.09168	7.22481	10.9168	897.71	224.206		BsQ	0.0196	12.635	14.48	0.938		1.34701
Bc25-4	72	1.08097	7.39231	10.8097	937.555	160.625		BsQ	0.0298	18.075	9.184	0.892		2.02635
Bc25-4	76	1.0717	7.23622	10.717	961.506	227.767		BsQ	0.0158	17.424	5.86	0.822		2.11971
Bc25-4	76	1.07626	7.2126	10.7626	1049	185.327		BsQ	0.0266	12.877	15.344	0.644		1.99953
Bt25-6	36	0.748015	7.11628	7.48015	591.437	62.065		Bc24-4	0.0195	11.572	13.188	1.046		1.10631
Bt25-6	52	0.786054	7.58333	7.86054	695.458	108.126		Bc24-4	0.0201	10.271	9.963	0.725		1.41669
Bt25-6	56	0.851897	7.28713	8.51897	595.526	106.007		Bc24-4	0.0238	13.944	12.506	1.016		1.37244
Bt25-6	64	1.03017	7.33333	10.3017	829.926	92.1328		Bc24-4	0.0203	11.313	11.799	0.874		1.29439
Bc25-7	68	1.02159	7.47581	10.2159	1023.51	130.144		Bc24-4	0.023	14.554	13.614	0.804		1.8102
Bc25-7	80	1.10447	7.27273	11.0447	1337.02	196.325		Bc24-4	0.0295	11.082	13.916	0.769		1.44109
Bc25-7	68	1.03204	7.29268	10.3204	891.126	137.622		Bc24-4	0.0159	13.664	14.593	0.727		1.8795
Bc25-7	80	1.23815	7.06944	12.3815	1148.59	258.08		Bc24-4	0.0206	12.939	10.959	0.937		1.3809
Bc30-1	60	0.901617	7.25234	9.01617	915.312	145.063		Bc24-4	0.0235	15.018	16.634	0.9336		1.60861
Bc30-1	64	0.949102	7.45217	9.49102	766.925	110.671		Bc24-4	0.0314	13.842	18.562	0.828		1.67174
Bc30-1	48	0.704958	7.34524	7.04958	615.235	99.2065		Bc24-4	0.0267	12.07	22.304	0.875		1.37943
Bc30-1	68	1.0191	7.29752	10.191	1240.21	180.173		Bc24-4	0.0253	9.146	15.843	0.943		0.969883
Bc30-2	73	1.18412	6.9743	11.8412	1225	129.788		Bc24-4	0.0148	9.272	11.93	0.937		0.989541
Bc30-2	84	1.33792	6.9085	13.3792	1256.32	202.611		Bc24-4	0.0195	12.629	10.09	0.939		1.34494
Bc30-2	76	1.16665	7.15328	11.6665	1187.39	193.118		Bc24-4	0.0148	10.49	11.865	0.938		1.11834
Bc30-2	60	0.97876	7.0614	9.7876	913.068	144.526		Bc24-4	0.0259	12.1204	13.8511	0.886107		1.36783
								Bc24-4	0.0181	12.1204	14.346	0.886		1.36799
								Bc24-4	0.0169	12.1204	14.346	0.886		1.36799
								Bc24-4	0.0162	12.1204	14.346	0.886		1.36799
								Bc24-4	0.0173	12.1204	14.346	0.886		1.36799
								Bc16-4	0.0136	17.175	10.666	1.192		1.44086
								Bc16-4	0.026	18.25	9.625	0.823		2.2175
								Bc16-4	0.0235	13.368	9.422	0.819		1.63223
								Bc16-4	0.0307	14.8648	12.03	0.671		2.21531
								Bc16-4	0.0158	10.666	13.288	1.067		0.999625
								Bc16-4	0.018	11.445	20.446	0.68		1.68309
								Bc16-4	0.0172	9.537	15.2	0.788		1.21028
								Bc16-4	0.0218	8.533	9.878	0.867		0.984198
								Bc16-4	0.0222	8.373	11.447	0.667		1.25532
								Bc16-4	0.0153	8.534	13.801	0.773		1.10401
								Bc16-4	0.0202	14.549	13.484	0.848		1.71568
								Bc16-4	0.0195	14.285	8.513	0.99		1.44293
								Bc16-4	0.0262	10.436	8.625	1.152		0.905903
								Bc16-4	0.0215	16.432	11.256	1.095		1.50064
								Bc16-4	0.0173	14.728	9.61	1.299		1.1338
								Bc16-4	0.0153	12.289	8.708	0.754		1.62984
								Bc16-4	0.0183	10.632	7.616	0.855		1.24351
								Bc16-4	0.0154	16.578	13.443	1.083		1.53075
								Bc16-4	0.0161	10.528	11.542	1.043		1.0094
								Bc16-4	0.0199	9.05	6.855	0.928		0.975216
								Bc16-5	0.0155	11.776	9.336	0.786		1.49822
								Bc16-5	0.0152	21.206	12.294	0.937		2.26318
								Bc16-5	0.023	14.357	17.124	1.036		1.38581
								Bc16-5	0.0254	14.512	15.124	0.977		1.48536
								Bc16-5	0.0275	17.101	16.978	0.757		2.25905
								Bc16-5	0.017	14.328	23.978	0.809		1.77108
								Bc16-5	0.0202	13.413	17.353	0.772		1.73744
								Bc16-5	0.0204	9.014	20.883	0.859		1.04936
								Bc16-5	0.0218	11.541	12.226	0.723		1.59627
								Bc16-5	0.0274	9.771	8.604	0.73		1.33849
								Bc16-5	0.0233	11.973	11.709	0.769		1.55696
								Bc16-5	0.0228	10.55	9.607	0.676		1.56065
								Bc16-5	0.0136	10.928	11.692	0.875		1.24891
								Bc16-5	0.0192	8.64	19.05	0.726		1.19008
								Bc16-5	0.0228	9.793	20.908	0.892		1.09787
								Bc16-5	0.0196	12.5935	15.1244	0.8216		1.53281
								Bc16-5	0.0198	12.5935	16.978	0.822		1.53206
								Bc16-5	0.0122	12.5935	16.978	0.822		1.53206
								Bc16-5	0.0185	12.5935	16.978	0.822		1.53206
								Bc16-5	0.0171	12.5935	16.978	0.822		1.53206
								Bw19-1	0.0133	9.788	5.077	0.666		1.46967
								Bw19-1	0.0122	9.389	3.663	0.646		1.45341
								Bw19-1	0.017	10.15	2.146	0.698		1.45415
								Bw19-1	0.0157	7.311	4.665	0.905		0.807845
								Bw19-1	0.0125	5.805	4.273	0.812		0.714901
								Bw19-1	0.0191	10.792	9.807	0.949		1.1372
								Bw19-1	0.0162	10.097	7.205	0.71		1.42211
								Bw19-1	0.0208	11.614	5.582	0.918		1.26514
								Bw19-1	0.0216	9.167	3.608	0.99		0.92596
								Bw19-1	0.0183	10.791	7.149	0.634		1.70205
								Bw19-1	0.0172	9.084	4.331	0.907		1.00154
								Bw19-1	0.013	12.23	4.847	0.912		1.34101
								Bw19-1	0.0149	9.698	7.902	0.907		1.06924
								Bw19-1	0.0267	11.863	10.764	1.26		0.941508
								Bw19-1	0.0144	7.753	8.487	0.912		0.85011
								Bw19-1	0.0177	10.01	2.484	0.771		1.29831
								Bw19-1	0.0153	7.453	5.952	0.717		1.03947
								Bw19-1	0.0176	9.257	8.063	0.554		1.67094
								Bw19-1	0.017	9.647	5.147	0.899		1.07308
								Bw19-1	0.016	12.237	5.297	0.838		1.46026
								Bt22-1	0.0224	10.846	26.075	0.826		1.31308
								Bt22-1	0.0238	17.089	23.375	1.213		1.40882
								Bt22-1	0.0196	14.95	10.919	0.812		1.84113
								Bt22-1	0.015	11.387	20.655	0.873		1.30435
								Bt22-1	0.0266	12.504	12.416	0.926		1.35032
								Bt22-1	0.0191	21.534	10.97	0.74		2.91
								Bt22-1	0.018	15.597	8.771	0.988		1.57864
								Bt22-1	0.0216	16.868	6.391	1.048		1.60954
								Bt22-1	0.0154	9.997	8.425	1.145		0.8731
								Bt22-1	0.0272	13.176	11.042	0.984		1.33902
								Bt22-1	0.0168	12.228	12.946	0.891		1.37239
								Bt22-1	0.0243	11.754	7.339	0.795		1.47849
								Bt22-1	0.0255	10.56	9.748	0.947		1.1151
								Bt22-1	0.0164	12.103	11.761	0.839		1.44255
								Bt22-1	0.0257	13.264	9.031	0.87		1.5246
								Bt22-1	0.019	11.088	14.451	0.807		1.37398
								Bt22-1	0.0151	12.601	6.812	0.85		1.48247
								Bt22-1	0.0177	14.161	8.963	0.78		1.81551
								Bt22-1	0.0239	12.179	11.381	0.703		1.73243
								Bt22-1	0.0178	11.841	15.636	0.813		1.45646
								Bs22-3	0.021	14.809	20.829	1.062		1.39444
								Bs22-3	0.0174	12.722	12.15	0.902		1.41042
								Bs22-3	0.0155	13.021	19.706	0.804		1.61953
								Bs22-3	0.0193	12.148	19.342	0.985		1.2333
								Bs22-3	0.0283	17.664	8.416	0.939		1.88115
								Bs22-3	0.026	13.138	25.023	1.027		1.27926
								Bs22-3	0.0224	16.943	16.965	0.901		1.88047
								Bs22-3	0.0238	18.768	15.679	0.878		2.13759
								Bs22-3	0.0175	14.922	11.915	1.037		1.43896
								Bs22-3	0.0181	16.178	19.2372	0.782		2.0688
								Bs22-3	0.0209	13.789	18.735	0.95		1.45147
								Bs22-3	0.0239	17.107	13.231	0.892		1.91783
								Bs22-3	0.0194	18.611	15.862	0.904		2.05874
								Bs22-3	0.0228	17.04	20.339	0.95		1.79368
								Bs22-3	0.0262	17.18	11.636	0.902		1.90466
								Bs22-3	0.0203	16.016	24.986	0.858		1.86667
								Bs22-3	0.0216	19.273	14.909	0.799		2.41214
								Bs22-3	0.0295	16.679	18.259	0.825		2.0217
								Bs22-3	0.0202	14.101	25.941	0.938		1.5033
								Bs22-3	0.0219	14.282	28.863	0.882		1.61927
								Bc25-3	0.0186	14.3	8.323	0.989		1.4459
								Bc25-3	0.0291	12.04	10.941	0.661		1.82148
								Bc25-3	0.0243	16.646	15.281	0.766		2.17311
								Bc25-3	0.0255	14.045	12.293	0.764		1.83835
								Bc25-3	0.02	17.558	14.166	0.789		2.22535
								Bc25-3	0.0231	15.66	5.402	1.005		1.55821
								Bc25-3	0.0189	11.828	10.144	0.74		1.59838
								Bc25-3	0.0271	15.064	16.211	0.787		1.9141
								Bc25-3	0.0205	14.397	7.843	0.995		1.44693
								Bc25-3	0.0193	12.269	17.862	0.704		1.74276
								Bc25-3	0.0157	10.622	10.607	0.727		1.46107
								Bc25-3	0.015	8.525	12.014	0.704		1.21094
								Bc25-3	0.01	8.339	5.552	0.792		1.0529
								Bc25-3	0.0154	8.223	7.23	0.724		1.13577
								Bc25-3	0.0152	14.092	7.545	0.737		1.91208
								Bc25-3	0.0175	12.842	8.12	0.836		1.53612
								Bc25-3	0.0172	12.835	11.283	0.986		1.30172
								Bc25-3	0.0191	10.423	9.191	0.94		1.10883
								Bc25-3	0.0171	9.257	11.536	0.837		1.10597
								Bc25-3	0.0175	12.32	5.76	0.842		1.46318
								Bc25-4	0.0254	10.37	14.072	0.901		1.15094
								Bc25-4	0.023	13.554	27.295	1.103		1.22883
								Bc25-4	0.0206	12.878	12.9	0.9269		1.38936
								Bc25-4	0.0249	11.641	14.143	0.948		1.22795
								Bc25-4	0.0198	13.898	16.486	0.963		1.4432
								Bc25-4	0.0256	15.099	8.796	0.881		1.71385
								Bc25-4	0.0281	14.942	12.925	0.834		1.79161
								Bc25-4	0.0224	12.591	17.224	0.721		1.74632
								Bc25-4	0.019	13.061	12.756	0.957		1.36479
								Bc25-4	0.0169	9.415	9.12	0.951		0.990011
								Bc25-4	0.0194	10.515	11.118	0.774		1.35853
								Bc25-4	0.0279	13.572	24.378	0.753		1.80239
								Bc25-4	0.0244	16.595	19.562	0.793		2.09269
								Bc25-4	0.0168	13.454	14.104	1.161		1.15883
								Bc25-4	0.0246	9.121	12.543	0.731		1.24774
								Bc25-4	0.0156	19.87	11.892	0.781		2.54417
								Bc25-4	0.0213	11.671	8.696	0.757		1.54174
								Bc25-4	0.0153	14.14	16.073	0.831		1.70156
								Bc25-4	0.025	14.166	15.393	0.926		1.52981
								Bc25-4	0.0149	9.166	14.427	0.845		1.08473
								Bt25-6	0.0263	20.102	12.093	1.052		1.91084
								Bt25-6	0.0178	9.474	15.209	0.849		1.1159
								Bt25-6	0.0227	13.328	4.999	0.879		1.51627
								Bt25-6	0.0224	21.27	8.299	0.652		3.26227
								Bt25-6	0.012	17.97	6.402	0.767		2.34289
								Bt25-6	0.0185	19.12	18.771	0.998		1.91583
								Bt25-6	0.0202	11.108	13.04	0.742		1.49704
								Bt25-6	0.0133	14.013	7.796	0.876		1.59966
								Bt25-6	0.0171	11.316	9.794	0.732		1.5459
								Bt25-6	0.0166	11.314	7.288	0.793		1.42673
								Bt25-6	0.0189	12.708	6.093	0.721		1.76255
								Bt25-6	0.0175	11.37	9.037	0.63		1.80476
								Bt25-6	0.0232	8.517	14.855	0.723		1.17801
								Bt25-6	0.019	11.646	10.281	1.063		1.09558
								Bt25-6	0.0162	8.931	11.342	0.884		1.01029
								Bt25-6	0.0168	12.074	10.188	1.16		1.04086
								Bt25-6	0.0187	13.094	6.637	0.681		1.92276
								Bt25-6	0.0152	11.387	6.8	0.769		1.48075
								Bt25-6	0.017	15.324	8.347	1.042		1.47063
								Bt25-6	0.0124	12.959	7.275	1.071		1.20999
								Bc25-7	0.0199	12.575	13.965	0.792		1.58775
								Bc25-7	0.0171	16.789	8.222	0.705		2.38142
								Bc25-7	0.0215	14.806	8.725	0.654		2.26391
								Bc25-7	0.023	15.835	5.685	0.971		1.63079
								Bc25-7	0.0211	15.253	15.581	0.886		1.72156
								Bc25-7	0.0188	15.102	12.161	0.693		2.17922
								Bc25-7	0.0304	13.842	11.383	0.781		1.77234
								Bc25-7	0.0268	22.525	13.875	0.883		2.55096
								Bc25-7	0.0177	13.664	16.941	0.902		1.51486
								Bc25-7	0.0201	18.431	12.545	0.955		1.92995
								Bc25-7	0.0239	12.144	9.921	0.92		1.32
								Bc25-7	0.0193	15.205	7.953	0.71		2.14155
								Bc25-7	0.0194	9.532	13.282	0.683		1.39561
								Bc25-7	0.0225	14.231	14.682	0.866		1.6433
								Bc25-7	0.0165	14.412	9.338	0.687		2.09782
								Bc25-7	0.0195	14.566	16.67	0.931		1.56455
								Bc25-7	0.0188	16.942	23.899	1.005		1.68577
								Bc25-7	0.0266	15.841	20.306	0.87		1.8208
								Bc25-7	0.0243	10.581	11.776	0.882		1.19966
								Bc25-7	0.0225	13.857	15.299	0.815		1.70025
								Bc30-1	0.0188	13.922	14.215	1.252		1.11198
								Bc30-1	0.0216	13.813	9.821	1.159		1.1918
								Bc30-1	0.0187	15.724	11.343	1.358		1.15788
								Bc30-1	0.0192	16.7	14.732	1.096		1.52372
								Bc30-1	0.0118	16.117	15.803	0.866		1.86109
								Bc30-1	0.0262	10.312	9.437	0.819		1.2591
								Bc30-1	0.0196	13.251	9.953	0.899		1.47397
								Bc30-1	0.0224	9.837	8.738	1.166		0.843654
								Bc30-1	0.0185	14.365	10.081	0.877		1.63797
								Bc30-1	0.0224	12.151	8.935	0.988		1.22986
								Bc30-1	0.0246	12.072	12.988	0.621		1.94396
								Bc30-1	0.0184	11.07	12.271	0.934		1.18522
								Bc30-1	0.0235	13.664	8.373	0.97		1.40866
								Bc30-1	0.0191	14.534	10.148	0.982		1.48004
								Bc30-1	0.018	12.747	12.567	0.727		1.75337
								Bc30-1	0.0191	17.202	17.553	1.019		1.68813
								Bc30-1	0.0176	18.711	8.569	0.725		2.58083
								Bc30-1	0.0171	16.314	16.403	0.69		2.36435
								Bc30-1	0.0247	19.081	15.017	0.973		1.96105
								Bc30-1	0.0196	19.884	14.694	0.793		2.50744
								Bc30-2	0.0174	18.113	9.694	0.743		2.43782
								Bc30-2	0.0212	15.245	9.88	0.889		1.71485
								Bc30-2	0.0221	17.688	9.668	1.123		1.57507
								Bc30-2	0.0182	19.573	10.277	0.593		3.30067
								Bc30-2	0.0162	13.285	8.952	0.712		1.86587
								Bc30-2	0.0294	15.918	7.209	0.762		2.08898
								Bc30-2	0.0239	13.697	16.686	0.763		1.79515
								Bc30-2	0.0207	13.231	20.182	0.808		1.6375
								Bc30-2	0.0222	14.517	12.043	0.668		2.1732
								Bc30-2	0.0251	17.418	9.639	0.831		2.09603
								Bc30-2	0.0277	15.935	10.348	0.83		1.91988
								Bc30-2	0.0256	17.126	18.395	0.669		2.55994
								Bc30-2	0.0198	13.267	14.869	0.781		1.69872
								Bc30-2	0.0252	16.291	15.094	0.75		2.17213
								Bc30-2	0.0205	15.499	14.786	0.749		2.06929
								Bc30-2	0.0245	15.413	12.247	0.942		1.6362
								Bc30-2	0.0197	14.8	9.868	0.897		1.64994
								Bc30-2	0.0236	16.477	11.336	0.767		2.14824
								Bc30-2	0.0156	16.558	14.588	0.784		2.11199
								Bc30-2	0.0163	12.841	17.631	0.747		1.71901

## Sheet: Plant Growth Promoting Traits
Treatment	Siderophores production	Zinc IS	Phosphorus IS		Treatment	Exopolysaccharides production (g/L)	Ammonium production (μmol/mL)
BsQ	2.6763	2.76703	2.75002		BsQ	2.32	0.376844
BsQ	2.75622	3.0553	2.87294		BsQ	2.8	0.453217
BsQ	2.57144	2.71468	3.45624		BsQ	2.008	0.395148
BsQ	2.3994	3.01246	3.13363		BsQ	2.32	0.406885
BsQ	2.52741	2.83452	2.85132		Bc24-4	0.66	1.61391
Bc24-4	3.0575	2.68723	2.852		Bc24-4	0.36	1.50049
Bc24-4	3.09588	2.55303	3.04152		Bc24-4	0.28	1.7044
Bc24-4	2.96168	2.84773	3.27309		Bc24-4	0.36	1.57556
Bc24-4	2.78159	2.99256	3.24884		Bc16-4	0.32	3.58664
Bc24-4	2.73266	3.12906	2.652		Bc16-4	0.37	3.67474
Bc16-4	2.63159	2.84366	3.49773		Bc16-4	0.5	3.3765
Bc16-4	2.33149	2.82886	3.25246		Bc16-4	0.32	3.33226
Bc16-4	2.352	2.79479	3.073		Bc16-5	0.14	3.03134
Bc16-4	2.36493	2.69917	3.61825		Bc16-5	0.21	3.12677
Bc16-4	2.43664	2.86183	2.84012		Bc16-5	0.31	3.2085
Bc16-5	2.77307	2.83175	2.81107		Bc16-5	0.14	2.77628
Bc16-5	2.26986	2.6077	3.35058		Bw19-1	0.7	3.54022
Bc16-5	2.22403	2.72518	2.67674		Bw19-1	0.69	3.3191
Bc16-5	2.25269	2.71909	3.404		Bw19-1	0.76	3.79659
Bc16-5	2.51713	2.69655	2.9173		Bw19-1	0.8	3.2642
Bw19-1	2.46875	2.90981	3.067		Bt22-1	0.57	3.40605
Bw19-1	2.36323	2.77863	3.618		Bt22-1	0.42	2.87885
Bw19-1	2.56902	2.68274	2.964		Bt22-1	0.54	3.36807
Bw19-1	2.29756	2.5838	2.98		Bt22-1	0.46	3.45025
Bw19-1	2.25995	2.6276	3.211		Bs22-3	2.52	0.355727
Bt22-1	2.65234	0	2.96385		Bs22-3	2.4	0.530129
Bt22-1	2.49048	0	3.09817		Bs22-3	3.12	0.390501
Bt22-1	2.52376	0	2.66629		Bs22-3	2.08	0.49047
Bt22-1	2.33388	0	3.23985		Bc25-3	0.36	3.63786
Bt22-1	2.37118	0	3.249		Bc25-3	0.56	3.39876
Bs22-3	2.56405	2.94173	3.06934		Bc25-3	0.42	3.6822
Bs22-3	2.32602	3.33031	3.2893		Bc25-3	0.66	3.53518
Bs22-3	2.97493	2.85301	2.985		Bc25-4	0.51	2.91759
Bs22-3	2.35952	2.84218	3.25051		Bc25-4	0.54	2.94555
Bs22-3	2.42937	3.2454	3.395		Bc25-4	0.63	3.1429
Bc25-3	2.27343	2.97842	3.12098		Bc25-4	0.75	2.90668
Bc25-3	2.65914	3.16687	2.74439		Bt25-6	0.44	4.66601
Bc25-3	2.59696	3.31692	2.807		Bt25-6	0.44	5.50606
Bc25-3	2.45659	3.4286	2.90359		Bt25-6	0.36	5.52412
Bc25-3	2.41243	2.47388	3.1084		Bt25-6	0.62	5.48456
Bc25-4	2.17747	2.26053	3.45742		Bc25-7	0.76	3.25504
Bc25-4	2.37478	2.45025	3.06276		Bc25-7	0.7	3.20643
Bc25-4	2.27783	2.65241	3.669		Bc25-7	0.66	3.43876
Bc25-4	2.3704	3.13032	2.66304		Bc25-7	0.62	3.187
Bc25-4	2.19173	2.46094	2.75117		Bc30-1	0.58	3.09237
Bt25-6	2.55939	2.46957	3.28265		Bc30-1	0.61	3.43594
Bt25-6	2.61307	2.76923	2.839		Bc30-1	0.63	3.5401
Bt25-6	2.49227	2.66013	3.20939		Bc30-1	0.48	3.18734
Bt25-6	2.41483	2.97676	2.70505		Bc30-2	0.78	2.88969
Bt25-6	2.13959	2.50305	3.02804		Bc30-2	0.8	2.63001
Bc25-7	2.71924	3.00707	3.30819		Bc30-2	0.86	2.95804
Bc25-7	2.57945	2.92595	3.11555		Bc30-2	0.82	2.92777
Bc25-7	2.87258	2.92827	3.70328
Bc25-7	2.89029	2.58153	3.67946
Bc25-7	2.54099	2.48692	3.22
Bc30-1	2.67286	2.48752	3.09719
Bc30-1	3.16079	2.68809	2.62641
Bc30-1	2.88668	3.05876	2.96134
Bc30-1	3.13703	2.54949	3.556
Bc30-1	2.73851	2.42958	2.93621
Bc30-2	2.57122	3.11704	3.626
Bc30-2	2.54386	3.26438	2.533
Bc30-2	2.39995	3.10877	2.56
Bc30-2	2.39612	2.51363	2.62
Bc30-2	2.33694	2.62837	3.39

## Sheet: In vitro stress induction
Treatment	Root length	Height	Stem diameter	Slenderness index
Absolute control	17.782	13.146	0.859	1.53038
Absolute control	17.952	12.665	0.626	2.02316
Absolute control	25.662	11.24	0.793	1.4174
Absolute control	20.436	13.446	0.686	1.96006
Absolute control	28.436	12.371	0.711	1.73994
Absolute control	21.115	13.704	0.73	1.87726
Absolute control	26.586	14.652	0.626	2.34058
Absolute control	18.235	13.727	0.949	1.44647
Absolute control	23.801	13.256	1.024	1.29453
Negative control	19.35	11.564	0.821	1.40853
Negative control	19.355	8.677	0.695	1.24849
Negative control	18.754	7.992	0.734	1.08883
Negative control	13.181	13.138	0.805	1.63205
Negative control	22.992	9.786	0.689	1.42032
Negative control	25.177	12.332	0.802	1.53766
Negative control	18.829	12.523	0.678	1.84705
Negative control	19.529	14.047	0.805	1.74497
Negative control	16.992	7.37	0.83	0.887952
BsQ	12.374	14.245	0.868	1.64113
BsQ	10.089	7.667	0.65	1.17954
BsQ	12.458	12.837	0.898	1.42951
BsQ	12.804	16.646	0.674	2.46973
BsQ	11.602	11.831	0.46	2.57196
BsQ	11.783	14.75	0.634	2.3265
BsQ	13.481	12.404	0.793	1.56419
BsQ	11.104	15.488	0.95	1.63032
BsQ	11.078	14.537	0.895	1.62425
Bc24-4	17.172	10.027	1.012	0.99081
Bc24-4	14.759	9.244	0.902	1.02483
Bc24-4	7.552	10.947	0.879	1.24539
Bc24-4	14.69	11.002	1.077	1.02154
Bc24-4	14.904	9.359	0.957	0.977952
Bc24-4	22.19	10.752	0.875	1.2288
Bc24-4	18.297	8.579	1.056	0.812405
Bc24-4	15.53	9.6	0.73	1.31507
Bc24-4	15.53	9.6	0.936	1.02564
Bc16-4	16.157	13.256	0.774	1.71266
Bc16-4	23.882	9.334	0.745	1.25289
Bc16-4	18.246	11.512	0.736	1.56413
Bc16-4	23.818	12.997	0.903	1.43931
Bc16-4	21.229	11.604	0.735	1.57878
Bc16-4	16.393	11.942	0.769	1.55293
Bc16-4	23.651	14.035	0.86	1.63198
Bc16-4	24.108	11.668	0.909	1.28361
Bc16-4	17.026	8.637	0.955	0.904398
Bc16-5	12.219	11.48	0.774	1.4832
Bc16-5	15.344	11.203	0.91	1.2311
Bc16-5	15.849	11.306	0.794	1.42393
Bc16-5	8.595	12.047	0.936	1.28707
Bc16-5	14.057	12.391	0.727	1.7044
Bc16-5	7.485	9.899	0.78	1.2691
Bc16-5	13.1	10.798	0.718	1.5039
Bc16-5	11.119	13.312	0.826	1.61162
Bc16-5	10.372	13.052	0.838	1.55752
Bw19-1	9.531	16.185	0.885	1.82881
Bw19-1	10.145	13.423	0.665	2.0185
Bw19-1	10.593	13.591	0.838	1.62184
Bw19-1	9.396	15.637	1.074	1.45596
Bw19-1	9.121	17.832	0.975	1.82892
Bw19-1	9.073	11.964	0.732	1.63443
Bw19-1	11.389	17.113	0.807	2.12057
Bw19-1	10.85	14.803	0.727	2.03618
Bw19-1	9.439	14.137	0.665	2.12586
Bt22-1	24.42	10.495	0.824	1.27367
Bt22-1	25.417	9.599	0.8	1.19987
Bt22-1	15.72	12.189	0.895	1.3619
Bt22-1	11.528	12.616	0.686	1.83907
Bt22-1	28.76	11.873	0.7	1.69614
Bt22-1	23.031	14.229	0.97	1.46691
Bt22-1	29.422	10.343	0.838	1.23425
Bt22-1	25.618	8.995	0.718	1.25279
Bt22-1	30.563	14.148	0.845	1.67432
Bs22-3	17.914	11.762	0.757	1.55376
Bs22-3	19.747	8.926	0.823	1.08457
Bs22-3	19.931	12.123	0.887	1.36674
Bs22-3	16.472	11.568	0.726	1.59339
Bs22-3	9.41	11.64	0.861	1.35192
Bs22-3	10.7	8.647	0.739	1.17009
Bs22-3	29.41	12.259	0.802	1.52855
Bs22-3	19.575	11.466	0.919	1.24766
Bs22-3	22.769	11.697	0.746	1.56796
Bc25-3	16.24	14.86	0.861	1.7259
Bc25-3	8.785	10.124	1.088	0.930515
Bc25-3	8.257	9.738	0.916	1.0631
Bc25-3	20.844	8.575	0.859	0.998254
Bc25-3	21.942	9.026	0.855	1.05567
Bc25-3	13.245	9.736	0.805	1.20944
Bc25-3	22.182	13.01	0.882	1.47506
Bc25-3	18.466	9.587	0.968	0.990393
Bc25-3	11.865	9.594	0.866	1.10785
Bc25-4	18.981	10.983	0.844	1.3013
Bc25-4	17.9	12.015	0.981	1.22477
Bc25-4	14.65	8.76	0.976	0.897541
Bc25-4	23.597	8.552	0.966	0.8853
Bc25-4	20.148	11.907	0.998	1.19309
Bc25-4	22.702	10.845	0.762	1.42323
Bc25-4	20.544	12.03	1.125	1.06933
Bc25-4	21.033	9.149	1.031	0.887391
Bc25-4	23.598	11.199	0.935	1.19775
Bt25-6	23.77	13.595	1.03	1.3199
Bt25-6	19.682	9.363	1.065	0.879155
Bt25-6	16.911	11.298	0.924	1.22273
Bt25-6	20.33	13.777	0.869	1.58539
Bt25-6	20.414	12.749	0.958	1.33079
Bt25-6	19.855	11.008	0.84	1.31048
Bt25-6	15.862	14.461	0.918	1.57527
Bt25-6	11.206	14.288	0.756	1.88995
Bt25-6	18.201	12.589	0.726	1.73402
Bc25-7	16.619	10.695	0.864	1.23785
Bc25-7	11.607	9.005	0.817	1.1022
Bc25-7	16.049	10.796	0.869	1.24235
Bc25-7	21.9	11.323	0.901	1.25671
Bc25-7	14.891	11.249	0.899	1.25128
Bc25-7	13.564	11.88	0.807	1.47212
Bc25-7	19.479	9.766	1.051	0.92921
Bc25-7	16.116	12.395	1.056	1.17377
Bc25-7	17.205	11.412	1.029	1.10904
Bc30-1	20.336	11.568	0.778	1.48689
Bc30-1	26.774	9.54	0.788	1.21066
Bc30-1	21.741	9.561	0.664	1.43991
Bc30-1	28.614	9.034	0.747	1.20937
Bc30-1	17.657	10.732	0.703	1.5266
Bc30-1	23.804	10.334	0.688	1.50203
Bc30-1	26.469	11.104	0.974	1.14004
Bc30-1	19.251	9.925	0.746	1.33043
Bc30-1	16.795	11.301	0.849	1.3311
Bc30-2	16.481	8.638	1.008	0.856944
Bc30-2	13.03	12.623	1.04	1.21375
Bc30-2	20.146	11.693	0.973	1.20175
Bc30-2	15.541	11.994	1.01	1.18752
Bc30-2	20.651	12.341	1.002	1.23164
Bc30-2	18.892	12.449	0.995	1.25116
Bc30-2	21.408	11.632	0.804	1.44677
Bc30-2	26.526	12.994	0.93	1.3972
Bc30-2	20.413	8.97	1.016	0.882874

## Sheet: Greenhouse Growth Promotion
Treatment	Height (mm)	Leaf number	Leaf area (cm2)	Root length (mm)	Stem diameter (mm)	Leaf FW (g)	Stem FW (g)	Root FW (g)	Leaf DW (g)	Stem DW (g)	Root DW (g)	Clorofila a (mg/g FW)	Clorofila b (mg/g FW)	Carotenoides (mg/g FW)
BsQ	200	48	81.7223	115.4	3	0.7133	0.8889	1.7449	0.0659	0.1678	0.1639	0.912176	0.261695	0.341275
BsQ	243	32	75.1163	93.3	2.7	0.8274	0.9336	1.4102	0.1321	0.1594	0.2032	0.700584	0.158379	0.239518
BsQ	215	50	91.6846	98.9	2.6	0.9742	0.8897	2.663	0.1513	0.1961	0.1745	0.725966	0.204081	0.286358
BsQ	178	52	81.669	106.7	2.9	0.8347	0.6939	2.1204	0.1445	0.2086	0.1694	0.839919	0.16928	0.286751
BsQ	170	48	64.7812	95.7	2.9	1.0834	0.8235	2.0904	0.0445	0.1118	0.0753	0.768507	0.123568	0.238364
BsQ	171	52	63.5026	113.3	2.8	0.5565	0.6608	2.0565	0.1006	0.1214	0.186	0.838519	0.14633	0.270051
Bc24-4	200	55	93.3893	128.6	3.3	0.7525	0.8008	0.674	0.1517	0.2129	0.1804	1.04314	0.194084	0.316402
Bc24-4	216	51	59.1341	108.5	2.8	0.6592	0.814	1.347	0.1321	0.1867	0.1322	1.09494	0.241805	0.369654
Bc24-4	190	41	49.2784	104.8	2.5	0.7897	0.6453	2.4903	0.1838	0.208	0.2195	1.07971	0.232139	0.34521
Bc24-4	206	41	72.2928	123.3	2.8	0.8405	0.8734	2.4544	0.1298	0.1541	0.1702	1.13592	0.317505	0.400221
Bc24-4	210	46	87.5292	120.8	3.6	1.2347	1.0498	2.493	0.1803	0.1842	0.1885	1.05773	0.221465	0.348665
Bc24-4	190	39	93.3893	100.5	3	0.9004	0.7033	2.759	0.1173	0.166	0.2292	1.08395	0.21825	0.363102
Control	187.5	33	51.3561	112.8	2.6	0.3627	0.7933	1.184	0.1588	0.176	0.1174	0.899548	0.253237	0.31279
Control	159	45	55.032	93.8	2.7	0.6258	0.6162	1.5772	0.1351	0.1888	0.1735	0.765632	0.262871	0.304132
Control	205	46	76.1818	108.4	2.8	0.7162	0.9424	1.4211	0.1725	0.1301	0.1661	0.592334	0.168823	0.221748
Control	219	44	77.0342	112.2	2.5	0.7019	0.9147	1.521	0.1701	0.1958	0.1993	0.724133	0.223808	0.278315
Control	170	39	63.769	110.1	2.6	0.2404	0.5545	0.4176	0.2305	0.2172	0.1738	0.630138	0.178293	0.280419
Control	135	41	69.7889	96.4	2.6	0.4978	0.5185	1.8358	0.1665	0.1347	0.2002	0.954711	0.629692	0.449151
L25-7	190	58	79.7512	120.1	2.7	0.8071	0.8119	2.6691	0.1531	0.1744	0.2269	1.2283	0.437302	0.291267
L25-7	211	47	91.2584	107.2	3.3	1.0487	1.2068	2.478	0.2093	0.2716	0.2174	1.09147	0.306222	0.372154
L25-7	202	41	72.719	105.2	3.1	0.936	0.8867	1.5739	0.203	0.1998	0.1649	1.00957	0.256482	0.372755
L25-7	194	51	90.2994	115.2	2.7	0.8506	0.8538	2.4429	0.1837	0.198	0.2052	0.921487	0.241164	0.323302
L25-7	220	45	93.3893	115	3.5	0.9158	0.873	0.5346	0.1833	0.2291	0.1477	0.88762	0.213376	0.295005
L25-7	193.5	52	79.7512	127.9	2.6	0.8747	0.7641	2.2872	0.1727	0.1634	0.1942	0.980898	0.250839	0.336542
L30-2	169	61	77.7268	118.2	2.8	1.4105	0.9284	2.816	0.3096	0.2342	0.28001	0.758348	0.183152	0.251611
L30-2	206	49	68.5104	141.3	2.6	1.0391	0.8963	2.0312	0.1893	0.1903	0.02043	1.12713	0.321127	0.388632
L30-2	150	42	67.5514	119.8	2.5	0.6296	0.548	1.3359	0.1156	0.1135	0.1545	0.896237	0.243976	0.305449
L30-2	135	45	63.2895	104.1	2.8	0.4121	0.4834	0.5382	0.1707	0.0985	0.0855	0.696875	0.18495	0.22122
L30-2	227	62	82.7878	111.2	2.6	1.154	1.0087	1.5372	0.2075	0.2114	0.1848	0.951109	0.272976	0.334061
L30-2	214	45	77.7268	113.28	2.8	0.749	0.741	0.2349	0.1431	0.17	0.0993	1.0466	0.291316	0.351665

## Sheet: Greenhouse drought tolerance 
Treatment	RWC		Treatment	Proline (µM/g leaf)
Absolute control	89.0745		Absolute control	3.97455
Absolute control	93.2203		Absolute control	4.1018
Absolute control	115.805		Absolute control	5.24708
Absolute control	123.971		Control Xp Amino	123.932
Absolute control	102.126		Control Xp Amino	112.055
Absolute control	101.891		Control Xp Amino	173.688
Control Xp Amino	57.6984		Negative control	134.661
Control Xp Amino	59.1574		Negative control	134.502
Control Xp Amino	44.8475		Negative control	136.463
Control Xp Amino	46.9475		Bc24-4	64.123
Control Xp Amino	37.8805		Bc24-4	47.9194
Control Xp Amino	34.0323		Bc24-4	77.0604
Negative control	25.0844		Bc25-7	100.645
Negative control	32.5		Bc25-7	73.6246
Negative control	43.5484		Bc25-7	80.0297
Negative control	32.0388		Bc30-2	62.7232
Negative control	18.2171		Bc30-2	38.2481
Negative control	20		Bc30-2	59.6691
Bc24-4	37.7371
Bc24-4	32.6986
Bc24-4	54.2347
Bc24-4	56.0918
Bc24-4	149.878
Bc24-4	129.267
Bc25-7	31.2434
Bc25-7	82.0921
Bc25-7	69.0784
Bc25-7	30.5618
Bc25-7	66.6454
Bc25-7	66.627
Bc30-2	46.7202
Bc30-2	45.4013
Bc30-2	46.0171
Bc30-2	52.1717
Bc30-2	31.4371
Bc30-2	52.0823
